# Supplementary material for: What Every Internist-Endocrinologist Should Know about Rare Genetic Syndromes in Order to Prevent Needless Diagnostics, Missed Diagnoses and Medical Complications: Five Years of ‘Internal Medicine for Rare Genetic Syndromes’
Source: J Clin Med. 2021 Nov 22;10(22):5457. doi: 10.3390/jcm10225457 (PMC8622899; doi:10.3390/jcm10225457)
Supplement: Supplementary file 1 [file jcm-10-05457-s001.zip]

Archive with 1 entries (1 files):
- jcm-1456221-supplementary.pdf
